# Supplementary material for: Engineered Nanoparticles, Natural Nanoclay and Biochar, as Carriers of Plant-Growth Promoting Bacteria
Source: Nanomaterials (Basel). 2022 Dec 17;12(24):4474. doi: 10.3390/nano12244474 (PMC9783841; doi:10.3390/nano12244474)
Supplement: Supplementary file 1 [file nanomaterials-12-04474-s001.zip]

Archive with 1 entries (1 files):
- nanomaterials-2004778-supplementary.pdf
